# Supplementary material for: The Citrus Flavonoid Nobiletin Downregulates Angiopoietin-like Protein 3 (ANGPTL3) Expression and Exhibits Lipid-Modulating Effects in Hepatic Cells and Adult Zebrafish Models
Source: Int J Mol Sci. 2022 Oct 18;23(20):12485. doi: 10.3390/ijms232012485 (PMC9604320; doi:10.3390/ijms232012485)
Supplement: Supplementary file 1 [file ijms-23-12485-s001.zip]

Archive with 1 entries (1 files):
- ijms-1953817-supplementary.pdf
